# Supplementary material for: Protective Effect of Baicalin against Clostridioides difficile Infection in Mice
Source: Antibiotics (Basel). 2021 Jul 30;10(8):926. doi: 10.3390/antibiotics10080926 (PMC8388895; doi:10.3390/antibiotics10080926)
Supplement: Supplementary file 1 [file antibiotics-10-00926-s001.zip]

Archive with 1 entries (1 files):
- antibiotics-1242390-supplementary.pdf
